# Supplementary material for: Trends, disparities, and forecasts of peripheral artery disease- and sepsis-associated mortality in the United States, 1999–2023
Source: Front Med (Lausanne). 2026 Jul 2;13:1844478. doi: 10.3389/fmed.2026.1844478 (PMC13373651; doi:10.3389/fmed.2026.1844478)
Supplement: Supplementary Table S1 — ICD-10 code definitions and analytic strata (CDC WONDER MCOD, United States, 1999–2023). [file Table_1.xlsx]

## Sheet: Sheet1
Table S1. ICD-10 code definitions and analytic strata (CDC WONDER MCOD, United States, 1999–2023)
Characteristic	Definition
Data source and design	Retrospective population-based mortality analysis using CDC WONDER Multiple Cause-of-Death (MCOD), 1999–2023.
Study population	Decedents aged ≥45 years.
Case definition	PAD- and sepsis–associated mortality: deaths with both PAD and sepsis listed anywhere on the death certificate (underlying or contributing cause).
ICD-10 codes
PAD	I70.2 (Atherosclerosis of arteries of extremities); I73.9 (Peripheral vascular disease, unspecified).
Sepsis	A40.0–A40.3; A40.8–A40.9; A41.0–A41.5; A41.8–A41.9.
Analytic strata
Age group (years)	45–54; 55–64; 65–74; 75–84; ≥85.
Race/ethnicity	NH White; NH Black or African American; Hispanic/Latino; NH Other (AI/AN and Asian/PI).
Census region	Northeast; Midwest; South; West.
Urbanization	2013 NCHS Urban–Rural Classification Scheme for Counties (CDC WONDER implementation).
Primary disparity definition	Rural (nonmetropolitan) vs large metropolitan (“metropolitan”): RR = rural/large metropolitan; RD = rural − large metropolitan (per 100,000).
Suppressed counts	CDC WONDER–suppressed strata (typically <10 deaths) treated as missing and excluded from corresponding calculations.
Abbreviations: AI/AN, American Indian/Alaska Native; ICD-10, International Classification of Diseases, Tenth Revision; MCOD, multiple cause of death; NCHS, National Center for Health Statistics;
NH, non-Hispanic; PAD, peripheral artery disease; PI, Pacific Islander; RD, rate difference; RR, rate ratio.
Note: PAD and sepsis were identified from ICD-10 codes listed as underlying or contributing causes of death; CDC WONDER–suppressed strata (typically <10 deaths) were treated as missing.
