# Supplementary material for: Trends, disparities, and forecasts of peripheral artery disease- and sepsis-associated mortality in the United States, 1999–2023
Source: Front Med (Lausanne). 2026 Jul 2;13:1844478. doi: 10.3389/fmed.2026.1844478 (PMC13373651; doi:10.3389/fmed.2026.1844478)
Supplement: Supplementary Table S2 — Annual rural vs. large metropolitan disparities in AAMR, United States, 1999–2020. [file Table_2.xlsx]

## Sheet: Sheet1
Table S2. Annual rural vs large metropolitan disparities in AAMR, United States, 1999–2020
Year	Rural AAMR (95% CI)	Large metropolitan AAMR (95% CI)	RR (95% CI)	RD per 100,000 (95% CI)
1999	4.36 (4.06, 4.66)	4.71 (4.51, 4.90)	0.93 (0.85, 1.00)	-0.35 (-0.71, 0.01)
2000	4.13 (3.84, 4.43)	4.57 (4.38, 4.77)	0.90 (0.83, 0.98)	-0.44 (-0.79, -0.09)
2001	4.15 (3.85, 4.44)	4.36 (4.17, 4.54)	0.95 (0.88, 1.03)	-0.21 (-0.56, 0.13)
2002	3.87 (3.59, 4.15)	4.31 (4.13, 4.50)	0.90 (0.82, 0.98)	-0.45 (-0.78, -0.11)
2003	3.97 (3.69, 4.26)	4.19 (4.01, 4.36)	0.95 (0.87, 1.03)	-0.21 (-0.55, 0.13)
2004	3.96 (3.68, 4.25)	4.07 (3.90, 4.25)	0.97 (0.90, 1.06)	-0.11 (-0.44, 0.22)
2005	4.14 (3.85, 4.42)	3.79 (3.62, 3.95)	1.09 (1.01, 1.19)	0.35 (0.02, 0.68)
2006	3.57 (3.30, 3.83)	3.67 (3.50, 3.83)	0.97 (0.89, 1.06)	-0.10 (-0.41, 0.21)
2007	3.41 (3.16, 3.67)	3.45 (3.30, 3.61)	0.99 (0.91, 1.08)	-0.04 (-0.34, 0.26)
2008	3.22 (2.97, 3.47)	3.18 (3.03, 3.33)	1.01 (0.92, 1.11)	0.04 (-0.25, 0.33)
2009	3.23 (2.99, 3.48)	3.02 (2.88, 3.16)	1.07 (0.98, 1.17)	0.21 (-0.07, 0.50)
2010	3.14 (2.89, 3.38)	2.95 (2.81, 3.09)	1.06 (0.97, 1.16)	0.19 (-0.09, 0.47)
2011	3.13 (2.89, 3.36)	2.93 (2.79, 3.07)	1.07 (0.98, 1.17)	0.20 (-0.08, 0.47)
2012	3.33 (3.08, 3.58)	2.70 (2.57, 2.83)	1.23 (1.13, 1.35)	0.63 (0.35, 0.91)
2013	3.23 (2.99, 3.47)	2.90 (2.77, 3.04)	1.11 (1.02, 1.21)	0.32 (0.05, 0.60)
2014	3.37 (3.12, 3.61)	2.92 (2.79, 3.06)	1.15 (1.06, 1.25)	0.44 (0.17, 0.72)
2015	3.55 (3.30, 3.80)	2.84 (2.71, 2.97)	1.25 (1.15, 1.36)	0.71 (0.44, 0.99)
2016	3.62 (3.37, 3.87)	2.86 (2.73, 2.98)	1.27 (1.17, 1.38)	0.76 (0.48, 1.05)
2017	3.40 (3.16, 3.64)	2.72 (2.60, 2.84)	1.25 (1.15, 1.36)	0.68 (0.41, 0.95)
2018	3.71 (3.46, 3.96)	2.71 (2.59, 2.83)	1.37 (1.26, 1.48)	1.00 (0.72, 1.27)
2019	3.51 (3.26, 3.75)	2.72 (2.60, 2.84)	1.29 (1.19, 1.40)	0.79 (0.52, 1.06)
2020	3.79 (3.54, 4.03)	2.86 (2.73, 2.98)	1.33 (1.23, 1.43)	0.93 (0.65, 1.21)
Abbreviations: AAMR, age-adjusted mortality rate; CI, confidence interval; RD, rate difference; RR, rate ratio.
Note: Rural corresponds to nonmetropolitan counties and metropolitan corresponds to large metropolitan counties in the 2013 NCHS Urban–Rural Classification Scheme as implemented in CDC WONDER.
RR and RD were computed from annual AAMR estimates; 95% CIs were derived using the standard errors reported by CDC WONDER under an independence assumption for rural and metropolitan estimates.
