# Supplementary material for: Trends, disparities, and forecasts of peripheral artery disease- and sepsis-associated mortality in the United States, 1999–2023
Source: Front Med (Lausanne). 2026 Jul 2;13:1844478. doi: 10.3389/fmed.2026.1844478 (PMC13373651; doi:10.3389/fmed.2026.1844478)
Supplement: Supplementary Table S3 — State-level burden and temporal trends in PAD- and sepsis–associated mortality (United States, 1999–2023). [file Table_3.xlsx]

## Sheet: Table S3
Table S3. State-level burden and temporal trends in PAD- and sepsis–associated mortality (United States, 1999–2023)
State	Deaths (n)	AAMR per 100,000 (95% CI)	AAPC, % per year (95% CI)
Alabama	1664	3.35 (3.18, 3.51)	-1.27 (-2.14, -0.34)
Alaska	0	0.00 (0.00, 0.00)	NA
Arizona	1415	2.11 (1.99, 2.22)	-1.32 (-2.44, -0.31)
Arkansas	940	2.97 (2.78, 3.17)	-1.44 (-2.58, -0.25)
California	11236	3.33 (3.27, 3.40)	-2.19 (-2.48, -1.75)
Colorado	964	2.23 (2.09, 2.38)	0.17 (-0.87, 1.33)
Connecticut	1098	2.61 (2.45, 2.77)	-2.74 (-3.82, -1.75)
Delaware	323	4.12 (3.67, 4.57)	NA
District of Columbia	416	7.63 (6.87, 8.39)	NA
Florida	6274	2.51 (2.45, 2.58)	0.01 (-0.53, 0.62)
Georgia	2595	3.08 (2.96, 3.21)	-2.90 (-3.99, -2.03)
Hawaii	320	2.56 (2.28, 2.84)	NA
Idaho	330	2.71 (2.42, 3.00)	NA
Illinois	3784	2.99 (2.89, 3.08)	-2.48 (-3.14, -1.83)
Indiana	2145	3.35 (3.20, 3.49)	-1.82 (-3.04, -0.88)
Iowa	1047	2.88 (2.70, 3.06)	-0.20 (-1.17, 0.81)
Kansas	789	2.53 (2.35, 2.72)	NA
Kentucky	1659	3.84 (3.65, 4.03)	1.35 (0.73, 2.34)
Louisiana	1554	3.38 (3.21, 3.56)	-2.86 (-3.82, -1.97)
Maine	311	2.56 (2.28, 2.85)	NA
Maryland	2523	4.23 (4.05, 4.40)	-2.31 (-3.10, -1.55)
Massachusetts	2032	2.77 (2.65, 2.90)	-2.28 (-3.10, -1.48)
Michigan	3208	3.10 (2.99, 3.21)	-1.11 (-1.61, -0.58)
Minnesota	1233	2.15 (2.02, 2.28)	2.62 (1.23, 3.97)
Mississippi	1041	3.44 (3.22, 3.66)	1.49 (0.75, 2.33)
Missouri	2035	3.14 (3.00, 3.28)	-2.18 (-3.02, -1.33)
Montana	230	3.23 (2.83, 3.64)	NA
Nebraska	524	2.60 (2.37, 2.82)	NA
Nevada	566	2.31 (2.11, 2.50)	NA
New Hampshire	417	3.08 (2.78, 3.37)	NA
New Jersey	3650	3.84 (3.71, 3.97)	-2.69 (-3.50, -1.92)
New Mexico	462	2.30 (2.09, 2.51)	NA
New York	5419	2.64 (2.57, 2.71)	-1.03 (-1.48, -0.38)
North Carolina	3423	3.63 (3.50, 3.75)	-2.26 (-3.04, -1.51)
North Dakota	77	3.54 (2.80, 4.27)	NA
Ohio	4771	3.69 (3.58, 3.80)	-3.18 (-3.76, -2.65)
Oklahoma	1368	3.65 (3.45, 3.84)	-1.12 (-2.06, -0.16)
Oregon	1104	2.65 (2.49, 2.81)	0.93 (-0.06, 2.13)
Pennsylvania	5224	3.39 (3.30, 3.49)	-2.09 (-2.62, -1.57)
Rhode Island	524	3.81 (3.47, 4.16)	NA
South Carolina	2185	4.56 (4.36, 4.75)	-2.77 (-3.71, -1.63)
South Dakota	238	4.07 (3.58, 4.57)	NA
Tennessee	2831	4.47 (4.30, 4.64)	-1.39 (-2.45, -0.31)
Texas	9041	4.50 (4.40, 4.59)	-1.65 (-2.17, -1.06)
Utah	252	1.75 (1.54, 1.97)	NA
Vermont	170	4.68 (4.02, 5.35)	NA
Virginia	2279	3.03 (2.90, 3.16)	-2.23 (-2.90, -1.53)
Washington	2092	3.26 (3.11, 3.40)	0.60 (-0.13, 1.48)
West Virginia	874	4.08 (3.81, 4.36)	-0.79 (-1.70, 0.13)
Wisconsin	1911	3.10 (2.96, 3.24)	-0.36 (-1.68, 1.04)
Wyoming	51	5.43 (4.00, 6.87)	NA
Abbreviations: AAMR, age-adjusted mortality rate; AAPC, average annual percent change; CI, confidence interval; PAD, peripheral artery disease.
Note: AAMRs were standardized to the 2000 U.S. standard population. Period-average AAMRs are inverse-variance–weighted means of annual estimates.
AAPCs were estimated from joinpoint regression of log-linear AAMR trends; AAPCs were not estimated for states with insufficient data stability or suppressed counts.
