# Supplementary material for: Trends, disparities, and forecasts of peripheral artery disease- and sepsis-associated mortality in the United States, 1999–2023
Source: Front Med (Lausanne). 2026 Jul 2;13:1844478. doi: 10.3389/fmed.2026.1844478 (PMC13373651; doi:10.3389/fmed.2026.1844478)
Supplement: Supplementary Table S4 — Forecast model comparison for overall AAMR (United States, 1999–2023; forecasts 2024–2033). [file Table_4.xlsx]

## Sheet: Table S4
Table S4. Forecast model comparison for overall AAMR (United States, 1999–2023; forecasts 2024–2033)
Model	Specification	Fit period	AIC	BIC	COVID pulse (2020–2021) Estimate (SE), p	Ljung–Box p (lag 10/15/20)	Notes	Ljung–Box p (lag 5/8/10)
Baseline	ARIMA(0,2,1)	1999–2023	-22.42	-20.33	—	0.8400 / 0.9821 / 0.9982	Univariate AAMR series; 95% PI used for forecasts.
ARIMAX	ARIMA(0,2,1) + COVID pulse (2020–2021)	1999–2023	-25.44	-22.31	0.1739 (0.1049), 0.097	0.8378 / 0.9816 / 0.9985	Pulse set to 0 for 2024–2033 forecasts.
Joinpoint-aware	Post-2009 ARIMA(1,0,1) (fit on 2010–2023)	2010–2023	-17.53	-16.08	—		Segmented approach anchored to joinpoint reference year 2009.	0.9998 / 1.0000 / 0.9999
Abbreviations: AAMR, age-adjusted mortality rate; AIC, Akaike information criterion; BIC, Bayesian information criterion; PI, prediction interval.
Note: Models were fit to the annual overall AAMR series. The COVID-19 pulse indicator was coded 1 for 2020–2021 and 0 otherwise, and fixed at 0 for all forecast years (2024–2033).
Ljung–Box P values are shown for selected lags as model adequacy checks. Ljung–Box tests were performed at a prespecified lag of 10 on model residuals (null: no residual autocorrelation).
